# Supplementary material for: A PostgreSQL Tripal solution for large-scale genotypic and phenotypic data
Source: Database (Oxford). 2021 Aug 14;2021:baab051. doi: 10.1093/database/baab051 (PMC8363843; doi:10.1093/database/baab051)
Supplement: baab051_Supp [file baab051_supp.zip]

Archive with 1 entries (1 files):
- Sandersonetal.SupplimentaryData1.pdf
